# Supplementary material for: Sociodemographic and clinical factors associated with receipt of biomarker testing in patients with metastatic colorectal cancer
Source: Cancer Med. 2022 Jul 15;12(2):1850–9. doi: 10.1002/cam4.4995 (PMC9883565; doi:10.1002/cam4.4995)
Supplement: Supplementary file 2 — Table S1 [file CAM4-12-1850-s002.xlsx]

## Sheet: Supplemental Table 1
Supplemental Table 1: Baseline characteristics of the study population by receipt of biomarker, biomarker + NGS or not tested
	Biomarker	Biomarker+NGS	NotTested
n	12485	8648	4336
De Novo Metastatic	7096 (56.8)	5053 (58.4)	2336 (53.9)
Died	7860 (63.0)	4661 (53.9)	2842 (65.5)
ECOG
1	6016 (48.2)	5173 (59.8)	1594 (36.8)
2	993 ( 8.0)	544 ( 6.3)	484 (11.2)
3	273 ( 2.2)	135 ( 1.6)	234 ( 5.4)
Missing	5203 (41.7)	2796 (32.3)	2024 (46.7)
Age Categories
<40	403 ( 3.2)	427 ( 4.9)	58 ( 1.3)
40-49	1210 ( 9.7)	1134 (13.1)	203 ( 4.7)
50-59	2590 (20.7)	2182 (25.2)	637 (14.7)
60-69	3532 (28.3)	2420 (28.0)	1065 (24.6)
70-79	3541 (28.4)	1811 (20.9)	1574 (36.3)
80+	1209 ( 9.7)	674 ( 7.8)	799 (18.4)
Race
White	7805 (62.5)	5796 (67.0)	2733 (63.0)
Missing Race	1087 ( 8.7)	743 ( 8.6)	414 ( 9.5)
Asian	384 ( 3.1)	245 ( 2.8)	111 ( 2.6)
Black or African American	1433 (11.5)	803 ( 9.3)	444 (10.2)
Hispanic or Latino	676 ( 5.4)	386 ( 4.5)	240 ( 5.5)
Other Race	1100 ( 8.8)	675 ( 7.8)	394 ( 9.1)
Community Practice Type	11652 (93.3)	7878 (91.1)	4002 (92.3)
Female Gender	5513 (44.2)	3933 (45.5)	2047 (47.2)
Site
Colon	9355 (74.9)	6349 (73.4)	3070 (70.8)
Not Otherwise Specified	256 ( 2.1)	176 ( 2.0)	126 ( 2.9)
Rectum	2874 (23.0)	2123 (24.5)	1140 (26.3)
Insurance Status
Commercial	3715 (29.8)	3062 (35.4)	1272 (29.3)
Medicare	1464 (11.7)	821 ( 9.5)	609 (14.0)
Other Governmental Plan	652 ( 5.2)	471 ( 5.4)	262 ( 6.0)
Missing	6654 (53.3)	4294 (49.7)	2193 (50.6)
Year of metastatic diagnosis
2013	1959 (15.7)	467 ( 5.4)	799 (18.4)
2014	2079 (16.7)	649 ( 7.5)	777 (17.9)
2015	1992 (16.0)	1048 (12.1)	732 (16.9)
2016	1768 (14.2)	1220 (14.1)	707 (16.3)
2017	1666 (13.3)	1503 (17.4)	488 (11.3)
2018	1468 (11.8)	1685 (19.5)	424 ( 9.8)
2019	1318 (10.6)	1705 (19.7)	334 ( 7.7)
2020	235 ( 1.9)	371 ( 4.3)	75 ( 1.7)

## Sheet: Supplemental Table 2
Supplemental Table 2: Association between clinical and sociodemogrphic factors and receipt of NGS stratified by year of diagnosis
	Year of Metastatic Diagnosis
	2013	2014	2015	2016	2017	2018	2019	2020*
ECOG
0/1	Reference	Reference	Reference	Reference	Reference	Reference	Reference	Reference
2	0.56 [0.29,1.01]	0.37 [0.2,0.62]	0.49 [0.34,0.7]	0.62 [0.45,0.85]	0.79 [0.61,1.04]	0.88 [0.67,1.14]	0.75 [0.58,0.98]	0.72 [0.38,1.35]
3	0.52 [0.08,1.86]	0.2 [0.03,0.66]	0.99 [0.51,1.88]	0.94 [0.52,1.66]	0.49 [0.29,0.78]	0.66 [0.41,1.05]	0.41 [0.25,0.66]	1.02 [0.36,3.03]
Missing	0.84 [0.68,1.05]	0.88 [0.73,1.06]	0.71 [0.6,0.85]	0.76 [0.64,0.9]	0.82 [0.69,0.97]	0.9 [0.75,1.07]	0.61 [0.5,0.75]	0.9 [0.58,1.42]
Primary Site
Colon	Reference	Reference	Reference	Reference	Reference	Reference	Reference	Reference
NOS	0.97 [0.45,1.89]	0.79 [0.35,1.65]	1.17 [0.67,2.01]	0.95 [0.55,1.61]	1.41 [0.82,2.43]	0.73 [0.44,1.23]	1.05 [0.65,1.71]	0.56 [0.2,1.53]
Rectum	1.08 [0.85,1.38]	0.85 [0.68,1.06]	1.04 [0.86,1.25]	1.04 [0.87,1.24]	1 [0.85,1.19]	1.03 [0.86,1.22]	1.08 [0.9,1.28]	1.54 [1.03,2.34]
Community Practice Types**	0.98 [0.66,1.47]	0.47 [0.34,0.66]	0.74 [0.54,1]	0.82 [0.61,1.12]	0.61 [0.46,0.81]	0.8 [0.6,1.07]	0.68 [0.49,0.95]	1.09 [0.47,2.42]
Female***	1.06 [0.86,1.3]	1.02 [0.85,1.23]	1.21 [1.03,1.41]	1.14 [0.98,1.33]	0.99 [0.85,1.14]	1.11 [0.96,1.28]	1.06 [0.92,1.23]	1.36 [0.96,1.94]
Age at metastatic diagnosis
<40	2.14 [1.33,3.4]	2.38 [1.59,3.56]	1.66 [1.08,2.52]	1.88 [1.26,2.82]	1.14 [0.79,1.63]	1.52 [1.01,2.32]	1.31 [0.86,2.01]	2.18 [0.76,7.27]
40-49	1.28 [0.91,1.8]	1.51 [1.11,2.03]	1.38 [1.06,1.81]	1.8 [1.38,2.35]	1.35 [1.04,1.74]	1.21 [0.94,1.55]	1.39 [1.06,1.84]	1.1 [0.58,2.13]
50-59	1.46 [1.11,1.93]	1.12 [0.88,1.44]	1.56 [1.27,1.92]	1.36 [1.11,1.68]	1.08 [0.88,1.31]	1.08 [0.88,1.33]	1.34 [1.08,1.67]	1.22 [0.74,2.03]
60-69	Reference	Reference	Reference	Reference	Reference	Reference	Reference	Reference
70-79	0.57 [0.43,0.77]	0.57 [0.44,0.72]	0.82 [0.66,1.02]	0.75 [0.6,0.93]	0.9 [0.74,1.11]	0.96 [0.78,1.17]	0.83 [0.68,1.02]	0.66 [0.42,1.05]
80+	NA	NA	0.47 [0.34,0.65]	0.59 [0.44,0.77]	0.62 [0.48,0.8]	0.6 [0.47,0.76]	0.69 [0.54,0.88]	0.56 [0.31,1]
De Novo metastatic	0.94 [0.76,1.17]	1.02 [0.85,1.24]	1.01 [0.87,1.19]	0.88 [0.76,1.03]	1.12 [0.96,1.29]	1.14 [0.99,1.32]	1.17 [1.01,1.37]	0.8 [0.56,1.15]
Payer Category
Commercial Health Plan	Reference	Reference	Reference	Reference	Reference	Reference	Reference	Reference
Medicare	0.95 [0.63,1.4]	0.7 [0.49,0.99]	0.76 [0.57,1]	0.91 [0.7,1.18]	0.93 [0.72,1.2]	0.82 [0.64,1.06]	0.76 [0.58,0.98]	1.67 [0.87,3.29]
OGP	0.85 [0.47,1.48]	0.98 [0.63,1.49]	0.58 [0.38,0.88]	0.72 [0.49,1.05]	1.04 [0.75,1.46]	0.93 [0.69,1.26]	1.03 [0.75,1.41]	1.03 [0.46,2.43]
Missing	0.86 [0.68,1.1]	0.85 [0.69,1.04]	0.87 [0.73,1.03]	0.89 [0.75,1.06]	0.94 [0.8,1.1]	0.82 [0.7,0.96]	0.82 [0.7,0.96]	0.96 [0.66,1.38]
Race
White	Reference	Reference	Reference	Reference	Reference	Reference	Reference	Reference
Missing	0.88 [0.54,1.39]	0.73 [0.48,1.09]	0.81 [0.58,1.11]	0.69 [0.51,0.92]	0.72 [0.56,0.92]	0.84 [0.66,1.07]	0.9 [0.72,1.13]	0.69 [0.42,1.15]
Asian	0.62 [0.28,1.21]	0.92 [0.52,1.55]	0.61 [0.36,0.99]	0.78 [0.5,1.22]	0.58 [0.36,0.9]	1.05 [0.69,1.63]	1.04 [0.7,1.57]	0.4 [0.17,0.95]
Black	0.69 [0.48,0.99]	0.94 [0.7,1.25]	0.6 [0.46,0.79]	0.63 [0.48,0.81]	0.85 [0.67,1.08]	0.58 [0.45,0.73]	0.66 [0.52,0.84]	0.62 [0.34,1.16]
Hispanic	0.65 [0.4,1.03]	0.7 [0.44,1.08]	0.62 [0.41,0.91]	0.85 [0.59,1.21]	0.9 [0.65,1.25]	0.53 [0.39,0.73]	0.63 [0.44,0.9]	0.9 [0.38,2.25]
Other	0.87 [0.59,1.25]	0.67 [0.46,0.94]	0.74 [0.53,1.02]	0.74 [0.56,0.98]	0.75 [0.58,0.98]	0.76 [0.59,0.99]	1.23 [0.94,1.61]	0.85 [0.47,1.55]
Comorbidity Burden
0-4	Reference	Reference	Reference	Reference	Reference	Reference	Reference	Reference
5+	0.87 [0.49,1.45]	1.3 [0.88,1.9]	1.19 [0.89,1.59]	1.2 [0.94,1.52]	1.16 [0.93,1.45]	1.04 [0.84,1.28]	1.3 [1.06,1.59]	1.07 [0.68,1.69]
*March of 2020
**Compared to Academic practice
***Compared to male

## Sheet: Supplemental Table 3
Supplemental Table 3: Frequency of receipt of NGS by age, ECOG and race
Age < 60, Ecog <= 2, 2017-2019					Age 70-79, Ecog < 2, 2017-2019						Age 80+, Ecog < 2, 2017-2019
	Biomarker	NGS	% NGS			Biomarker	NGS	% NGS				Biomarker	NGS	% Tested
White	508	881	0.634		White	383	453	0.542			White	218	187	0.462
Black	174	163	0.484		Black	65	53	0.449			Black	28	18	0.391
Asian	33	46	0.582		Asian	29	21	0.42			Asian	10	13	0.565
Hispanic	93	72	0.436		Hispanic	29	19	0.396			Hispanic	10	7	0.412
Other	96	111	0.536		Other	56	50	0.472			Other	21	22	0.512
Missing	103	133	0.564		Missing	68	67	0.496			Missing	39	27	0.409
	1007	1406				630	663					326	274
Total % Tested		58.2677					51.2761						45.6667
Age < 60, Ecog > 2, 2017-2019					Age 70-79, Ecog >= 2, 2017-2019						Age 80+, Ecog >= 2, 2017-2019
	Biomarker	NGS	% Tested			Biomarker	NGS	% NGS				Biomarker	NGS	% Tested
White	13	13	0.5		White	99	104	0.512			White	105	75	0.417
Black	3	1	0.25		Black	26	12	0.316			Black	10	7	0.412
Asian	0	0	NA		Asian	3	3	0.5			Asian	6	1	0.143
Hispanic	4	1	0.2		Hispanic	6	4	0.4			Hispanic	5	5	0.5
Other	2	1	0.33		Other	10	5	0.333			Other	19	9	0.321
Missing	1	3	0.75		Missing	16	17	0.515			Missing	17	13	0.433
	23	19				160	145					162	110
Total % Tested		45.2381					47.541						40.4412
